# Supplementary material for: Identification and Characterization of a Highly Active Hyaluronan Lyase from Enterobacter asburiae
Source: Mar Drugs. 2024 Aug 31;22(9):399. doi: 10.3390/md22090399 (PMC11432990; doi:10.3390/md22090399)
Supplement: Supplementary file 1 [file marinedrugs-22-00399-s001.zip]

Archive with 1 entries (1 files):
- marinedrugs-3161409-supplementary.pdf
